# Supplementary material for: The Synthesis, Structure, and Properties of a Polynitro Energetic Complex with a Hexaamminecobalt(III) Ion as a Stabilizing Core
Source: Materials (Basel). 2025 Jun 25;18(13):3004. doi: 10.3390/ma18133004 (PMC12250805; doi:10.3390/ma18133004)
Supplement: Supplementary file 1 [file materials-18-03004-s001.zip]

Archive with 1 entries (1 files):
- materials-3681554-supplementary.pdf
